# Supplementary material for: Microbiologically Pure Cotton Fabrics Treated with Tetrabutylammonium OXONE as Mild Disinfection Agent
Source: Materials (Basel). 2022 Nov 3;15(21):7749. doi: 10.3390/ma15217749 (PMC9654703; doi:10.3390/ma15217749)
Supplement: Supplementary file 1 [file materials-15-07749-s001.zip]

Archive with 1 entries (1 files):
- materials-1959962-supplementary.pdf
